# Supplementary material for: High expression of ID family and IGJ genes signature as predictor of low induction treatment response and worst survival in adult Hispanic patients with B-acute lymphoblastic leukemia
Source: J Exp Clin Cancer Res. 2016 Apr 5;35:64. doi: 10.1186/s13046-016-0333-z (PMC4820984; doi:10.1186/s13046-016-0333-z)
Supplement: Additional file 3: — Table S3. Complete list of signaling pathways dysregulated in patients who failed to complete remission therapy. Signaling pathway analysis was done using MetaCore KPA using the set of 442 genes differentially expressed between good and poor response group. (XLSX 10 kb) [file 13046_2016_333_MOESM3_ESM.xlsx]

## Sheet: Sheet1
Key Pathway Maps Details
#	Name	p-value
1	Immune response_Role of PKR in stress-induced antiviral cell response	1.51e-07
2	Apoptosis and survival_Role of PKR in stress-induced apoptosis	1.09e-06
3	Immune response_CD40 signaling	5.329e-06
4	SLE genetic marker-specific pathways in antigen-presenting cells (APC)	4.378e-06
5	Immune response_IL-9 signaling pathway	8.799e-07
6	Immune response_TNF-R2 signaling pathways	4.272e-06
7	Immune response_Bacterial infections in normal airways	7.689e-06
8	Development_Role of G-CSF in hematopoietic stem cell mobilization	0.000242
9	Development_G-CSF-induced myeloid differentiation	0.0009974
10	Signal transduction_Additional pathways of NF-kB activation (in the nucleus)	3.392e-10
