# Supplementary material for: High expression of ID family and IGJ genes signature as predictor of low induction treatment response and worst survival in adult Hispanic patients with B-acute lymphoblastic leukemia
Source: J Exp Clin Cancer Res. 2016 Apr 5;35:64. doi: 10.1186/s13046-016-0333-z (PMC4820984; doi:10.1186/s13046-016-0333-z)
Supplement: Additional file 4: — Table S4. Complete list of signaling pathways dysregulated in patients who achieved complete remission therapy. Signaling pathway analysis was done using MetaCore KPA using the set of 442 genes differentially expressed between good and poor response group. (XLSX 10 kb) [file 13046_2016_333_MOESM4_ESM.xlsx]

## Sheet: Sheet1
Key Pathway Maps Details
#	Name	p-value
1	Immune response_ETV3 affect on CSF1-promoted macrophage differentiation	9.637e-06
2	Apoptosis and survival_p53-dependent apoptosis	3.349e-06
3	Development_YAP/TAZ-mediated co-regulation of transcription	1.925e-06
4	Transcription_Role of heterochromatin protein 1 (HP1) family in transcriptional silencing	5.152e-06
